# Supplementary material for: Effect of Wholegrain Flour Particle Size in Bread on Glycaemic and Insulinaemic Response among People with Risk Factors for Type 2 Diabetes: A Randomised Crossover Trial
Source: Nutrients. 2021 Jul 27;13(8):2579. doi: 10.3390/nu13082579 (PMC8398996; doi:10.3390/nu13082579)
Supplement: Supplementary file 1 [file nutrients-13-02579-s001.zip]

Archive with 4 entries (4 files):
- Supplemental Figure 1.pdf
- Supplemental Figure 2.pdf
- Supplemental Table 1.pdf
- Supplemental Table 2.pdf
